# Supplementary material for: Fasting-Mimicking Diet Reduces Trimethylamine N-Oxide Levels and Improves Serum Biochemical Parameters in Healthy Volunteers
Source: Nutrients. 2022 Mar 5;14(5):1093. doi: 10.3390/nu14051093 (PMC8912301; doi:10.3390/nu14051093)
Supplement: Supplementary file 1 [file nutrients-14-01093-s001.zip]

Archive with 1 entries (1 files):
- nutrients-1556920-supplementary.pdf
